# Supplementary material for: A type II phosphatidylinositol-4-kinase coordinates sorting of cargo polarizing by endocytic recycling
Source: Commun Biol. 2024 Jul 12;7:855. doi: 10.1038/s42003-024-06553-3 (PMC11245547; doi:10.1038/s42003-024-06553-3)
Supplement: Supplementary file 3 — Supplementary Data 1 [file 42003_2024_6553_MOESM3_ESM.xlsx]

## Sheet: Supplementary Data 1
Distance (μm)	Intensity (AU)
0	17.53
0.1	20.5
0.2	24.01
0.3	28.09
0.4	33.47
0.5	38.8
0.6	44.58
0.7	50.62
0.8	56.69
0.9	62.5
1	67.52
1.1	71.92
1.2	75.46
1.3	78.23
1.4	80.38
1.5	82.16
1.6	80.89
1.7	82.59
1.8	84.37
1.9	86.15
2	87.71
2.1	88.82
2.2	85.76
2.3	85.74
2.4	85.03
2.5	83.79
2.6	82.28
2.7	79.14
2.8	78.86
2.9	79.17
3	80.05
3.1	81.33
3.2	82.66
3.3	85.08
3.4	85.55
3.5	84.81
3.6	82.73
3.7	79.43
3.8	75.19
3.9	70.6
4	65.61
4.1	61.17
4.2	57.44
4.3	55.76
4.4	54.35
4.5	53.9
4.6	56.12
4.7	57.48
4.8	59.43
4.9	63.65
5	66.4
5.1	69.08
5.2	73.28
5.3	74.93
5.4	75.46
5.5	74.68
5.6	74.02
5.7	70.7
5.8	66.63
5.9	63.02
6	59
6.1	55.68
6.2	54.54
6.3	53.63
6.4	53.64
6.5	57.28
6.6	59.18
6.7	61.23
6.8	65.24
6.9	67.95
7	70.31
7.1	77.66
7.2	79.51
7.3	86.23
7.4	87.17
7.5	87.42
7.6	92.11
7.7	91.51
7.8	93.34
7.9	91.79
8	90.13
8.1	87.62
8.2	84.72
8.3	82.99
8.4	79.97
8.5	74.04
8.6	71.21
8.7	68.43
8.8	63.37
8.9	61.26
9	57.01
9.1	55.42
9.2	53.87
9.3	50.85
9.4	49.76
9.5	48.04
9.6	47.62
9.7	47.33
9.8	47.9
9.9	47.9
10	49.47
10.1	50.23
10.2	52.94
10.3	53.63
10.4	57.03
10.5	59.77
10.6	60.8
10.7	64.78
10.8	68.67
10.9	68.67
11	72.01
11.1	74.16
11.2	74.07
11.3	74.55
11.4	72.91
11.5	69.51
11.6	69.51
11.7	65.14
11.8	60.85
11.9	59.61
12	57.59
12.1	55.92
12.2	56.14
12.3	56.59
12.4	56.91
12.5	57.78
12.6	59
12.7	59.7
12.8	59.7
12.9	59.67
13	59.08
13.1	58.3
13.2	58.3
13.3	57.85
13.4	58.23
13.5	58.23
13.6	59.85
13.7	62.82
13.8	65.78
13.9	66.88
14	71.3
14.1	75
14.2	75
14.3	76.86
14.4	76.06
14.5	75.42
14.6	72.36
14.7	66.29
14.8	63.26
14.9	55.48
15	51.4
15.1	44.86
15.2	42.22
15.3	39.8
15.4	36.29
15.5	34.96
15.6	33.15
15.7	32.66
15.8	32.04
15.9	31.31
16	31.19
16.1	30.78
16.2	30.43
16.3	30.38
16.4	30.72
16.5	30.82
16.6	32.02
16.7	34.25
16.8	34.25
16.9	37.64
17	42.12
17.1	42.12
17.2	47.33
17.3	52.61
17.4	54.21
17.5	57.12
17.6	60.03
17.7	60.78
17.8	60.78
17.9	59.27
18	55.92
18.1	53.59
18.2	51.54
18.3	47.08
18.4	45.41
18.5	42.49
18.6	40.83
18.7	40.88
18.8	40.61
18.9	39.79
19	40.91
19.1	43.26
19.2	45.64
19.3	45.1
19.4	48.38
19.5	51.29
19.6	50.55
19.7	54.24
19.8	57.32
19.9	60.72
20	60.72
20.1	64.71
20.2	69.43
20.3	74.71
20.4	74.71
20.5	80.05
20.6	84.63
20.7	84.63
20.8	87.6
20.9	88.29
21	89.55
21.1	86.53
21.2	82.81
21.3	82.37
21.4	78.19
21.5	73.92
21.6	70.91
21.7	71.49
21.8	69.4
21.9	68.8
22	69.71
22.1	68.38
22.2	66.29
22.3	65.61
22.4	61.23
22.5	57.98
22.6	55.67
22.7	49.72
22.8	44.15
22.9	41.35
23	39.52
23.1	36.04
23.2	34.4
23.3	33.68
23.4	32.26
23.5	31.57
23.6	31.09
23.7	31.42
23.8	31.68
23.9	31.54
24	32.19
24.1	32.19
24.2	33.03
24.3	33.95
24.4	33.69
24.5	34.47
24.6	35.69
24.7	35.11
24.8	35.52
24.9	35.66
25	35.66
25.1	35.54
25.2	35.24
25.3	34.33
25.4	34.08
25.5	34.63
25.6	34.02
25.7	34.31
25.8	34.11
25.9	35.07
26	36.4
26.1	37.1
26.2	39.62
26.3	42.8
26.4	42.8
26.5	46.5
26.6	50.42
26.7	53.62
26.8	54.09
26.9	56.97
27	60.06
27.1	61.07
27.2	60.35
27.3	60.35
27.4	58.17
27.5	58.4
27.6	54.69
27.7	51.8
27.8	50.94
27.9	47.63
28	44.95
28.1	44.95
28.2	42.89
28.3	41.36
28.4	40.57
28.5	39.76
28.6	39.51
28.7	39.37
28.8	39.38
28.9	39.77
29	39.77
29.1	40.51
29.2	41.33
29.3	42.54
29.4	43.95
29.5	43.95
29.6	45.52
29.7	47.2
29.8	48.5
29.9	49
30	50.95
30.1	52.84
30.2	55.09
30.3	56.76
30.4	58.43
30.5	58.7
30.6	59.4
30.7	59.63
30.8	58.4
30.9	57.22
31	54.41
31.1	55.56
31.2	52.41
31.3	50.15
31.4	47.67
31.5	44.34
31.6	41.94
31.7	41.94
31.8	39.61
31.9	37.22
32	35.55
32.1	33.94
32.2	33.04
32.3	33.28
32.4	32.45
32.5	32.12
32.6	31.67
32.7	31.6
32.8	31.28
32.9	31.48
33	31.2
33.1	30.99
33.2	30.67
33.3	30.46
33.4	30.25
33.5	30.25
33.6	30.27
33.7	30.65
33.8	31.67
33.9	32.87
34	35.54
34.1	36.64
34.2	39.3
34.3	43.93
34.4	47.04
34.5	51.69
34.6	53.77
34.7	55.11
34.8	56.13
34.9	56.27
35	54.24
35.1	51.77
35.2	47.67
35.3	47.67
35.4	43.27
35.5	40.41
35.6	36.95
35.7	35.02
35.8	32.96
35.9	32.3
36	31.53
36.1	30.54
36.2	30.29
36.3	29.75
36.4	29.71
36.5	29.25
36.6	29.28
36.7	28.79
36.8	28.27
36.9	28.39
37	28.52
37.1	28.2
37.2	28.47
37.3	28.76
37.4	28.86
37.5	29.35
37.6	29.35
37.7	29.76
37.8	30.43
37.9	31.11
38	31.81
38.1	32.52
38.2	33.13
38.3	33.64
38.4	34.02
38.5	34.13
38.6	34.23
38.7	34.15
38.8	34.02
38.9	33.88
39	33.7
39.1	34.18
39.2	34.36
39.3	34.63
39.4	36.75
39.5	37.82
39.6	39.01
39.7	43.69
39.8	45.31
39.9	46.57
40	51.94
40.1	52.17
40.2	55.88
40.3	54.42
40.4	52.34
40.5	52.95
40.6	50.28
40.7	50.28
40.8	49.78
40.9	47.66
41	46.09
41.1	46.18
41.2	45.62
41.3	45.45
41.4	46.42
41.5	46.8
41.6	47.2
41.7	48.28
41.8	48.53
41.9	48.93
42	48.72
42.1	48.17
42.2	47.56
42.3	47.56
42.4	46.61
42.5	45.48
42.6	44.34
42.7	43.02
42.8	41.83
42.9	40.53
43	39.16
43.1	38.51
43.2	37.49
43.3	36.56
43.4	37.04
43.5	36.56
43.6	37.53
43.7	37.16
43.8	36.62
43.9	37.94
44	37.28
44.1	36.38
44.2	36.3
44.3	35.07
44.4	33.75
44.5	33.25
44.6	32.04
44.7	30.93
44.8	30.81
44.9	30.05
45	29.44
45.1	29.86
45.2	29.54
45.3	30.22
45.4	30.16
45.5	30.16
45.6	31.12
45.7	31.43
45.8	31.96
45.9	33.83
46	35.09
46.1	36.69
46.2	39.8
46.3	41.98
46.4	44.15
46.5	47.04
46.6	48.63
46.7	49.67
46.8	50.99
46.9	51.16
47	52.05
47.1	52.25
47.2	52.18
47.3	53.75
47.4	53.62
47.5	53.16
47.6	54.14
47.7	52.92
47.8	51.25
47.9	50.06
48	47.83
48.1	45.56
48.2	43.72
48.3	41.99
48.4	40.6
