# Supplementary material for: A type II phosphatidylinositol-4-kinase coordinates sorting of cargo polarizing by endocytic recycling
Source: Commun Biol. 2024 Jul 12;7:855. doi: 10.1038/s42003-024-06553-3 (PMC11245547; doi:10.1038/s42003-024-06553-3)
Supplement: Supplementary file 6 — Supplementary Data 4 [file 42003_2024_6553_MOESM6_ESM.xlsx]

## Sheet: Supplementary Data 4
PCC
PHOSBP - ArfA
-thi	+thi
0.92	0.91
0.93	0.92
0.75	0.83
0.89	0.87
0.94	0.83
0.91	0.86
0.94	0.76
0.95	0.84
0.91	0.81
0.88	0.86
0.84	0.89
0.87	0.87
0.93	0.85
0.83	0.89
0.92	0.79
0.88	0.79
0.93	0.77
0.93	0.89
0.98	0.94
0.91	0.89
0.94	0.9
0.85	0.95
0.95	0.96
0.93	0.91
	0.91
	0.92
	0.9
