# Supplementary material for: A type II phosphatidylinositol-4-kinase coordinates sorting of cargo polarizing by endocytic recycling
Source: Commun Biol. 2024 Jul 12;7:855. doi: 10.1038/s42003-024-06553-3 (PMC11245547; doi:10.1038/s42003-024-06553-3)
Supplement: Supplementary file 7 — Supplementary Data 5 [file 42003_2024_6553_MOESM7_ESM.xlsx]

## Sheet: Supplementary Data 5
	GFP-ChsB distribution
	non-canonical	normal	total
thiAp-AnLsb6 gpdAp-PIK1 +thi	130	42	172
thiAp-AnLsb6 gpdAp-PIK1 -thi	0	108	108
thiAp-AnLsb6 gpdAp-LSB6 +thi	48	18	66
thiAp-AnLsb6 gpdAp-LSB6 -thi	0	112	112
