# Supplementary material for: A type II phosphatidylinositol-4-kinase coordinates sorting of cargo polarizing by endocytic recycling
Source: Commun Biol. 2024 Jul 12;7:855. doi: 10.1038/s42003-024-06553-3 (PMC11245547; doi:10.1038/s42003-024-06553-3)
Supplement: Supplementary file 8 — Supplementary Data 6 [file 42003_2024_6553_MOESM8_ESM.xlsx]

## Sheet: Supplementary Data 6
	Growth type
	A	B	C	D
ChsB-GFP	20	0	0	0
thiAp-AnLsb6 ChsB-GFP	0	15	20	76
DnfA-GFP	41	0	1	0
thiAp-AnLsb6 DnfA-GFP	0	16	26	46
