# Supplementary material for: A type II phosphatidylinositol-4-kinase coordinates sorting of cargo polarizing by endocytic recycling
Source: Commun Biol. 2024 Jul 12;7:855. doi: 10.1038/s42003-024-06553-3 (PMC11245547; doi:10.1038/s42003-024-06553-3)
Supplement: Supplementary file 10 — Supplementary Data 8 [file 42003_2024_6553_MOESM10_ESM.xlsx]

## Sheet: Supplementary Data 8
PCC			PCC			PCC
RabA - ChsB			RabB - ChsB			RabA - CMAC	RabB - CMAC	ChsB - CMAC
-thi	+thi		-thi	+thi		+thi	+thi	+thi
0.44	0.79		0.8	0.81		0.66	0.58	0.69
0.4	0.79		0.73	0.87		0.56	0.63	0.56
0.23	0.75		0.65	0.83		0.31	0.7	0.55
0.24	0.7		0.82	0.91		0.55	0.91	0.76
0.3	0.88		0.62	0.79		0.46	0.56	0.43
0.31	0.83		0.69	0.83		0.48	0.65	0.36
0.23	0.74		0.65	0.74		0.52	0.69	0.44
0.32	0.83		0.75	0.82		0.56	0.66	0.7
0.46	0.93		0.62	0.87		0.37	0.75	0.72
0.31	0.76		0.48	0.81		0.35	0.71	0.64
0.37	0.74		0.74			0.62		0.64
0.34	0.79		0.51			0.34		0.48
	0.84							0.27
								0.62
								0.53
								0.65
								0.48
								0.59
								0.32
								0.47
								0.48
								0.44
